# Supplementary material for: In Vitro and In Silico Antiviral Activity of Di-Halogenated Compounds Derived from L-Tyrosine against Human Immunodeficiency Virus 1 (HIV-1)
Source: Curr Issues Mol Biol. 2023 Oct 9;45(10):8173–200. doi: 10.3390/cimb45100516 (PMC10605077; doi:10.3390/cimb45100516)
Supplement: Supplementary file 1 [file cimb-45-00516-s001.zip]

Archive with 1 entries (1 files):
- cimb-2549046-supplementary.pdf
